# Supplementary material for: Effects of stigmata maydis on the methicillin resistant Staphylococus aureus biofilm formation
Source: PeerJ. 2019 Feb 26;7:e6461. doi: 10.7717/peerj.6461 (PMC6396744; doi:10.7717/peerj.6461)
Supplement: Supplemental Information 1 [file peerj-07-6461-s001.zip]

Archive with 21 entries (14 files):
- Supplemental Files/
- Supplemental Files/File 1/
- Supplemental Files/File 1/SA2 CFU raw data.opj
- Supplemental Files/File 1/SA2 growth curve raw data.opj
- Supplemental Files/File 1/SA3 CFU raw data.opj
- Supplemental Files/File 1/SA3 growth curve raw data.opj
- Supplemental Files/File 2/
- Supplemental Files/File 2/biofilm raw data.opj
- Supplemental Files/File 2/IMG_20150808_090624.jpg
- Supplemental Files/File 3/
- Supplemental Files/File 3/SA2 ica raw data.opj
- Supplemental Files/File 3/SA3 ica raw data.opj
- Supplemental Files/File 4/
- Supplemental Files/File 4/half of MIC raw data.opj
- Supplemental Files/File 4/quarter of MIC raw data.opj
- Supplemental Files/File 5/
- Supplemental Files/File 5/half of MIC raw data.opj
- Supplemental Files/File 5/quarter of MIC raw data.opj
- Supplemental Files/File 6/
- Supplemental Files/File 6/SA2 the adhesion genes raw data.opj
- Supplemental Files/File 6/SA3 the adhesion genes raw data.opj
